# Supplementary material for: Identification and Evaluation of Inhibitors of Lipase from Malassezia restricta using Virtual High-Throughput Screening and Molecular Dynamics Studies
Source: Int J Mol Sci. 2019 Feb 18;20(4):884. doi: 10.3390/ijms20040884 (PMC6412828; doi:10.3390/ijms20040884)
Supplement: Supplementary file 1 [file ijms-20-00884-s001.zip]

Archive with 2 entries (2 files):
- supplementary_Figures.pdf
- Supplementary_Table.pdf
